# Supplementary material for: How and When May Technostress Impact Workers’ Psycho-Physical Health and Work-Family Interface? A Study during the COVID-19 Pandemic in Italy
Source: Int J Environ Res Public Health. 2023 Jan 10;20(2):1266. doi: 10.3390/ijerph20021266 (PMC9859582; doi:10.3390/ijerph20021266)
Supplement: Supplementary file 1 [file ijerph-20-01266-s001.zip]

Archive with 1 entries (1 files):
- ijerph-2095059-supplementary.pdf
